# Supplementary material for: Pharmaceutical Cocrystals of Ethenzamide: Molecular Structure Analysis Based on Vibrational Spectra and DFT Calculations
Source: Int J Mol Sci. 2022 Aug 1;23(15):8550. doi: 10.3390/ijms23158550 (PMC9369141; doi:10.3390/ijms23158550)
Supplement: Supplementary file 1 [file ijms-23-08550-s001.zip]

Archive with 1 entries (1 files):
- ijms-1836719-supplementary.pdf
